# Supplementary material for: Comparing efficacy of a sweep net and a dip method for collection of mosquito larvae in large bodies of water in South Africa
Source: F1000Res. 2016 Apr 21;5:713. [Version 1] doi: 10.12688/f1000research.8351.1 (PMC5390499; doi:10.12688/f1000research.8351.1)
Supplement: Visual representation of both the sweep net catch and dip larval collection methods as performed by Braack and Cornel. — The SNC method can be seen in the first half of this video (0:04 - 1:20 minutes) while the Dip method can be seen in the second half (1:21 - 2:23 minutes). [file f1000research-5-8980-s0000.tgz]

Archive with 1 entries (1 files):
- Video__SNC_and_Dip_Methods.mp4
