# Supplementary material for: Comparing efficacy of a sweep net and a dip method for collection of mosquito larvae in large bodies of water in South Africa
Source: F1000Res. 2016 Apr 21;5:713. [Version 1] doi: 10.12688/f1000research.8351.1 (PMC5390499; doi:10.12688/f1000research.8351.1)
Supplement: Raw larval collection data for all 15 replicates, including the relative abundance of Anopheles and Culex collected and the estimated time taken to collect one larva for each replicate. — Includes: trial location, trap type, trap handler, number of mosquitoes collected, proportions of mosquitoes collected and estimated total time. [file f1000research-5-8980-s0001.tgz]

Archive with 1 entries (1 files):
- Rawdata.xlsx
