# Supplementary material for: Comparing efficacy of a sweep net and a dip method for collection of mosquito larvae in large bodies of water in South Africa
Source: F1000Res. 2016 Apr 21;5:713. [Version 1] doi: 10.12688/f1000research.8351.1 (PMC5390499; doi:10.12688/f1000research.8351.1)
Supplement: Supplementary file 3 [file f1000research-5-8980-s0002.tgz]

Archive with 1 entries (1 files):
- 8fb322f1-28ec-42de-abb6-7cf5ecfdd696.docx
